# Supplementary material for: GreedyMini: generating low-density DNA minimizers
Source: Bioinformatics. 2025 Jul 15;41(Suppl 1):i275–84. doi: 10.1093/bioinformatics/btaf251 (PMC12261476; doi:10.1093/bioinformatics/btaf251)
Supplement: btaf251_Supplementary_Data [file btaf251_supplementary_data.zip]

Archive with 3 entries (2 files):
- btaf251_Supplementary_Data/
- btaf251_Supplementary_Data/Shur.4.sup.1.pdf
- btaf251_Supplementary_Data/Shur.4.sup.2.xlsx
