# Supplementary material for: GreedyMini: generating low-density DNA minimizers
Source: Bioinformatics. 2025 Jul 15;41(Suppl 1):i275–84. doi: 10.1093/bioinformatics/btaf251 (PMC12261476; doi:10.1093/bioinformatics/btaf251)
Supplement: btaf251_Supplementary_Data [file btaf251_supplementary_data.zip › btaf251_Supplementary_Data/Shur.4.sup.2.xlsx]

## Sheet: S1 - Specific pairs
Method	k	w	GM	DD	MC	OC	M
Kraken	15	17	1.57723	1.58227	1.85319	1.63159	2.00205
Kraken 2	31	5	1.46214	1.99723	1.75728	1.5535	2.00038
KMC 2 (1)	7	22	1.69884	1.80835	1.96662	1.90364	2.00036
KMC 2 (2)	7	49	1.8085	1.9041	1.97965	1.9557	1.9945
KMC 3	9	16	1.62664	1.67591	1.92505	1.79136	2.00047
SSHash	21	11	1.50467	1.75508	1.70773	1.57639	1.99895
Minimap 2	15	10	1.49153	1.68293	1.71012	1.62416	2.00109
Giraffe	29	11	1.50588	1.9176	1.70882	1.47214	1.99992
GraphAligner	19	30	1.68049	1.61684	1.86759	1.6714	2.00173

## Sheet: S2 - Specific pairs mod
Method	k	w	GM	DD	MC	OC	M
Kraken 2	31	5	1.33402	1.33909	1.35401	1.34547	1.35418
SSHash	21	11	1.44296	1.45376	1.53193	1.4733	1.56428
Minimap 2	15	10	1.45984	1.50575	1.57068	1.55654	1.57068
Giraffe	29	11	1.3498	1.36865	1.40573	1.38863	1.41768

## Sheet: S3 - Binary -> DNA
Binary densities	W/K	3	4	5	6	7	8	9	10	11	12	13	14	15
	3	0.453125	0.4375	0.410156	0.404297	0.401367	0.389648	0.385986	0.384766	0.378174	0.376801	0.375626	0.371605	0.369919
	4	0.359375	0.339844	0.335938	0.314453	0.311523	0.309082	0.308472	0.300232	0.296478	0.295776	0.295555	0.290787	0.289139
	5	0.296875	0.283203	0.275391	0.274414	0.258545	0.253174	0.252686	0.252533	0.251465	0.245598	0.242889	0.242708	0.242602
	6	0.253906	0.244141	0.23584	0.232422	0.231812	0.219666	0.214752	0.21405	0.214081	0.214054	0.213572	0.21066	0.210559
	7	0.223633	0.213379	0.206543	0.202881	0.201355	0.200684	0.191757	0.186363	0.185871	0.185335	0.185133	0.18503	0.185034
	8	0.20166	0.190186	0.184814	0.180664	0.179199	0.177551	0.177467	0.170597	0.165516	0.164368	0.164195	0.164057	0.163941
	9	0.183105	0.172363	0.167297	0.1633	0.161011	0.15966	0.159046	0.158747	0.153879	0.148928	0.148748	0.148518	0.14843
	10	0.169922	0.158142	0.153076	0.149139	0.147186	0.145382	0.144743	0.144017	0.143805	0.141178	0.136058	0.135864	0.135757
	11	0.159973	0.146576	0.141006	0.137596	0.135754	0.133625	0.132717	0.132049	0.131771	0.13177	0.129517	0.126055	0.125855
	12	0.152557	0.137161	0.130257	0.127895	0.126127	0.123899	0.122563	0.122021	0.121492	0.121474	0.121442	0.119188	0.11884
	13	0.146835	0.12841	0.121124	0.119078	0.117652	0.115915	0.114203	0.113506	0.112989	0.112722	0.112578	0.1124	0.111292
	14	0.142418	0.120979	0.113352	0.111434	0.110346	0.108778	0.107342	0.106141	0.10559	0.10527	0.105179	0.105065	0.104971
	15	0.138943	0.114389	0.106664	0.104794	0.103779	0.102153	0.10141	0.0998957	0.0993172	0.0987974	0.0987089	0.0985063	0.0985032
DNA densities	W/K	3	4	5	6	7	8	9	10	11	12	13	14	15
	3	0.443359	0.437134	0.406921	0.404106	0.400795	0.389242	0.385844	0.384766	0.378123	0.376798	0.375626	0.371599	0.369916
	4	0.354797	0.338593	0.337887	0.313643	0.311321	0.30902	0.308563	0.300166	0.296445	0.295773	0.295553	0.290789	0.289139
	5	0.294159	0.283844	0.276335	0.273791	0.258636	0.253194	0.252685	0.252498	0.251452	0.245613	0.242886	0.242704	0.242597
	6	0.250927	0.242297	0.237797	0.233118	0.231768	0.219598	0.214741	0.214015	0.214048	0.214062	0.213572	0.21066	0.210558
	7	0.218975	0.212451	0.207282	0.203664	0.201324	0.200622	0.19177	0.186369	0.185865	0.185321	0.185116	0.18502	0.185027
	8	0.203015	0.189287	0.18523	0.180791	0.179392	0.177702	0.177505	0.17057	0.165509	0.164371	0.164196	0.164055	0.163939
	9	0.180773	0.17114	0.167274	0.163605	0.161317	0.15965	0.159062	0.158724	0.153872	0.148934	0.14875	0.148513	0.148424
	10	0.163936	0.156313	0.153399	0.149503	0.147063	0.145483	0.144748	0.14401	0.143788	0.14118	0.136056	0.135864	0.135758
	11	0.150722	0.144042	0.141535	0.137765	0.135797	0.133688	0.132708	0.132082	0.131778	0.131768	0.129517	0.126055	0.125854
	12	0.139027	0.136046	0.13091	0.128096	0.126159	0.123941	0.122605	0.12202	0.12149	0.121478	0.121444	0.119188	0.118846
	13	0.129244	0.126702	0.121581	0.119443	0.117678	0.115918	0.114239	0.113506	0.112987	0.112721	0.112578	0.112415	0.111307
	14	0.120881	0.118602	0.113607	0.111786	0.11037	0.108794	0.107365	0.106157	0.105598	0.105272	0.105208	0.105096	0.104991
	15	0.113637	0.112322	0.106694	0.105134	0.104021	0.102226	0.101437	0.0998961	0.0993156	0.0988529	0.0987795	0.0985546	0.0985278
Density difference	W/K	3	4	5	6	7	8	9	10	11	12	13	14	15
	3	-0.0220273	-0.000837272	-0.00794995	-0.000472648	-0.00142716	-0.00104305	-0.000368024	0	-0.000134877	-7.96183e-06	0	-1.61464e-05	-8.10995e-06
	4	-0.0129032	-0.0036947	0.0057682	-0.00258255	-0.000648848	-0.000200634	0.000294915	-0.000219878	-0.000111319	-1.01429e-05	-6.76698e-06	6.87784e-06	0
	5	-0.0092331	0.00225828	0.00341614	-0.00227546	0.000351846	7.89908e-05	-3.9575e-06	-0.000138615	-5.16997e-05	6.10717e-05	-1.23515e-05	-1.6481e-05	-2.06103e-05
	6	-0.011872	-0.00761049	0.00822971	0.00298561	-0.000189845	-0.000309657	-5.12245e-05	-0.00016354	-0.000154171	3.73724e-05	0	0	-4.74929e-06
	7	-0.0212718	-0.00436807	0.00356519	0.00384457	-0.000153981	-0.000309039	6.77895e-05	3.21942e-05	-3.22815e-05	-7.55446e-05	-9.18343e-05	-5.40482e-05	-3.78323e-05
	8	0.00667438	-0.0047494	0.00224586	0.000702469	0.00107586	0.000849737	0.000214078	-0.000158293	-4.22938e-05	1.82514e-05	6.09028e-06	-1.2191e-05	-1.21997e-05
	9	-0.0129002	-0.0071462	-0.000137499	0.00186425	0.00189689	-6.2637e-05	0.00010059	-0.000144906	-4.54924e-05	4.02863e-05	1.34454e-05	-3.36671e-05	-4.04247e-05
	10	-0.0365142	-0.0117009	0.00210562	0.00243473	-0.000836376	0.000694239	3.45428e-05	-4.86077e-05	-0.00011823	1.41663e-05	-1.46998e-05	0	7.36605e-06
	11	-0.0613779	-0.0175921	0.00373759	0.00122673	0.000316649	0.000471246	-6.78181e-05	0.000249845	5.31196e-05	-1.51782e-05	0	0	-7.94571e-06
	12	-0.0973192	-0.00819576	0.00498816	0.00156914	0.000253648	0.000338871	0.000342564	-8.19538e-06	-1.64623e-05	3.29278e-05	1.64685e-05	0	5.04855e-05
	13	-0.136107	-0.0134805	0.00375881	0.00305585	0.000220942	2.58804e-05	0.000315129	0	-1.77012e-05	-8.87146e-06	0	0.000133434	0.000134762
	14	-0.178167	-0.0200418	0.00224458	0.00314887	0.00021745	0.000147067	0.000214223	0.00015072	7.5759e-05	1.89984e-05	0.000275644	0.000294968	0.000190493
	15	-0.222692	-0.0184025	0.000281178	0.00323397	0.00232645	0.000714104	0.000266175	4.00416e-06	-1.61103e-05	0.00056144	0.000714723	0.000490084	0.000249676

## Sheet: S4 - Preswap->postswap
Preswap densities	W/K	3	4	5	6	7	8	9	10	11	12	13	14	15
	3	0.453125	0.4375	0.410156	0.404297	0.401367	0.389648	0.385986	0.38501	0.378662	0.377136	0.375778	0.37191	0.370049
	4	0.359375	0.339844	0.335938	0.314453	0.313477	0.309082	0.308716	0.300903	0.297058	0.296127	0.295914	0.290985	0.289557
	5	0.296875	0.283203	0.276367	0.274414	0.258545	0.253784	0.253357	0.253265	0.25235	0.246094	0.243496	0.245733	0.246365
	6	0.253906	0.244141	0.236328	0.232422	0.231934	0.221008	0.215485	0.214737	0.21476	0.217041	0.215174	0.211133	0.211063
	7	0.223633	0.213379	0.208008	0.202881	0.201538	0.201202	0.192886	0.187035	0.18755	0.187927	0.189183	0.189542	0.186574
	8	0.20166	0.190186	0.184814	0.180664	0.17926	0.178024	0.178024	0.171562	0.166101	0.165196	0.166445	0.168961	0.170034
	9	0.183105	0.172363	0.167297	0.1633	0.161331	0.16008	0.159576	0.159393	0.154853	0.149859	0.149801	0.15073	0.152512
	10	0.169922	0.158142	0.153076	0.149338	0.147461	0.145725	0.14509	0.144392	0.144691	0.142036	0.136972	0.137167	0.139013
	11	0.159973	0.146576	0.141006	0.137726	0.135929	0.133978	0.132959	0.132486	0.132198	0.132167	0.130114	0.126764	0.126518
	12	0.152557	0.137161	0.130432	0.127918	0.12619	0.124198	0.122888	0.122426	0.121818	0.121736	0.121759	0.119663	0.119162
	13	0.146835	0.12841	0.121124	0.11908	0.117759	0.11606	0.114677	0.113842	0.113282	0.113001	0.113031	0.112866	0.111583
	14	0.142418	0.120979	0.113356	0.111436	0.1104	0.108987	0.107622	0.106454	0.105885	0.105497	0.105515	0.105282	0.105385
	15	0.138943	0.114389	0.106664	0.104795	0.103805	0.102393	0.101682	0.100249	0.099605	0.0990122	0.0989285	0.0986675	0.0986542
postswap densities	W/K	3	4	5	6	7	8	9	10	11	12	13	14	15
	3	0.453125	0.4375	0.410156	0.404297	0.401367	0.389648	0.385986	0.384766	0.378174	0.376801	0.375626	0.371605	0.369919
	4	0.359375	0.339844	0.335938	0.314453	0.311523	0.309082	0.308472	0.300232	0.296478	0.295776	0.295555	0.290787	0.289139
	5	0.296875	0.283203	0.275391	0.274414	0.258545	0.253174	0.252686	0.252533	0.251465	0.245598	0.242889	0.245312	0.245998
	6	0.253906	0.244141	0.23584	0.232422	0.231812	0.219666	0.214752	0.21405	0.214081	0.216351	0.214563	0.21066	0.210559
	7	0.223633	0.213379	0.206543	0.202881	0.201355	0.200684	0.191757	0.186363	0.186649	0.187292	0.188481	0.188873	0.186116
	8	0.20166	0.190186	0.184814	0.180664	0.179199	0.177551	0.177467	0.170597	0.165516	0.164368	0.165843	0.168499	0.169597
	9	0.183105	0.172363	0.167297	0.1633	0.161011	0.15966	0.159046	0.159079	0.153879	0.148928	0.149335	0.150098	0.152084
	10	0.169922	0.158142	0.153076	0.149139	0.147186	0.145382	0.144743	0.144017	0.144277	0.141178	0.136058	0.136678	0.138495
	11	0.159973	0.146576	0.141006	0.137596	0.135754	0.133625	0.132717	0.132049	0.131771	0.13177	0.129517	0.126055	0.126106
	12	0.152557	0.137161	0.130257	0.127895	0.126127	0.123899	0.122563	0.122021	0.121492	0.121474	0.121442	0.119188	0.11884
	13	0.146835	0.12841	0.121124	0.119078	0.117652	0.115915	0.114203	0.113506	0.112989	0.112722	0.112722	0.112608	0.111292
	14	0.142418	0.120979	0.113352	0.111434	0.110346	0.108778	0.107342	0.106141	0.10559	0.10527	0.105283	0.105065	0.105142
	15	0.138943	0.114389	0.106664	0.104794	0.103779	0.102153	0.10141	0.0998957	0.0993172	0.0987974	0.0987089	0.0985063	0.0985032
Density difference	W/K	3	4	5	6	7	8	9	10	11	12	13	14	15
	3	0	0	0	0	0	0	0	-0.000634152	-0.00129041	-0.000889063	-0.000404658	-0.000820764	-0.000351428
	4	0	0	0	0	-0.00627241	0	-0.000790996	-0.00223494	-0.0019563	-0.00118671	-0.00121466	-0.000680911	-0.00144567
	5	0	0	-0.00354405	0	0	-0.00240941	-0.00265547	-0.00289863	-0.00351938	-0.00201956	-0.00249908	-0.00171618	-0.00149188
	6	0	0	-0.0020692	0	-0.000526289	-0.00610927	-0.00341324	-0.00320953	-0.0031717	-0.00318926	-0.00284765	-0.00224532	-0.00239363
	7	0	0	-0.00709295	0	-0.000908843	-0.00258117	-0.00588766	-0.00360587	-0.00482724	-0.00339043	-0.00372451	-0.00354206	-0.00246083
	8	0	0	0	0	-0.000340404	-0.00266402	-0.00313861	-0.00565661	-0.0035344	-0.00503748	-0.00362994	-0.00274186	-0.0025767
	9	0	0	0	0	-0.00198744	-0.00263059	-0.00333237	-0.00197386	-0.00632965	-0.00625134	-0.0031205	-0.00421058	-0.00281423
	10	0	0	0	-0.00133433	-0.00186838	-0.0023593	-0.00239735	-0.00260386	-0.00286948	-0.00607743	-0.00671772	-0.00357775	-0.00374021
	11	0	0	0	-0.000944795	-0.0012891	-0.00264172	-0.00182343	-0.00330938	-0.00324047	-0.00301283	-0.00460943	-0.00562453	-0.00326709
	12	0	0	-0.0013435	-0.000179835	-0.000499497	-0.00241326	-0.0026517	-0.0033191	-0.0026833	-0.00215684	-0.0026103	-0.0039853	-0.00270953
	13	0	0	0	-1.67957e-05	-0.000909462	-0.00125092	-0.0041505	-0.0029602	-0.00259317	-0.00247512	-0.00274126	-0.00229113	-0.00261474
	14	0	0	-3.52883e-05	-1.79478e-05	-0.00048937	-0.00192134	-0.00260849	-0.00294891	-0.00279383	-0.00215636	-0.00220358	-0.00206539	-0.00231116
	15	0	0	0	-9.54253e-06	-0.000250532	-0.00234942	-0.00268218	-0.00353669	-0.00289779	-0.00217415	-0.00222472	-0.00163644	-0.00153295

## Sheet: S5 - density measurement RT
w	k	Minimizer	Algorithm	Mean runtime (ms)	STD (ms)
3	3	random	DenDP	0.002	0
3	3	random	DenDFS	0	0
3	3	random	LFSR	0	0
3	3	GM-expected	DenDP	0.002	0
3	3	GM-expected	DenDFS	0	0
3	3	GM-expected	LFSR	0	0
4	3	random	DenDP	0.003	0
4	3	random	DenDFS	0	0
4	3	random	LFSR	0	0
4	3	GM-expected	DenDP	0.002	0
4	3	GM-expected	DenDFS	0	0
4	3	GM-expected	LFSR	0	0
5	3	random	DenDP	0.003	0.001
5	3	random	DenDFS	0	0
5	3	random	LFSR	0	0
5	3	GM-expected	DenDP	0.002	0
5	3	GM-expected	DenDFS	0	0
5	3	GM-expected	LFSR	0	0
6	3	random	DenDP	0.002	0
6	3	random	DenDFS	0.001	0
6	3	random	LFSR	0.001	0
6	3	GM-expected	DenDP	0.002	0
6	3	GM-expected	DenDFS	0.001	0
6	3	GM-expected	LFSR	0.001	0
7	3	random	DenDP	0.003	0
7	3	random	DenDFS	0.001	0
7	3	random	LFSR	0.001	0
7	3	GM-expected	DenDP	0.003	0
7	3	GM-expected	DenDFS	0.001	0
7	3	GM-expected	LFSR	0.001	0
8	3	random	DenDP	0.003	0
8	3	random	DenDFS	0.002	0
8	3	random	LFSR	0.003	0
8	3	GM-expected	DenDP	0.003	0.001
8	3	GM-expected	DenDFS	0.002	0.001
8	3	GM-expected	LFSR	0.002	0
9	3	random	DenDP	0.006	0
9	3	random	DenDFS	0.007	0.002
9	3	random	LFSR	0.005	0.001
9	3	GM-expected	DenDP	0.003	0
9	3	GM-expected	DenDFS	0.003	0
9	3	GM-expected	LFSR	0.006	0
10	3	random	DenDP	0.003	0
10	3	random	DenDFS	0.011	0.004
10	3	random	LFSR	0.01	0.001
10	3	GM-expected	DenDP	0.005	0.01
10	3	GM-expected	DenDFS	0.005	0
10	3	GM-expected	LFSR	0.013	0.015
11	3	random	DenDP	0.004	0
11	3	random	DenDFS	0.011	0.002
11	3	random	LFSR	0.023	0.003
11	3	GM-expected	DenDP	0.004	0
11	3	GM-expected	DenDFS	0.01	0
11	3	GM-expected	LFSR	0.024	0.004
12	3	random	DenDP	0.004	0
12	3	random	DenDFS	0.027	0.013
12	3	random	LFSR	0.044	0.017
12	3	GM-expected	DenDP	0.004	0.001
12	3	GM-expected	DenDFS	0.02	0.003
12	3	GM-expected	LFSR	0.04	0.001
13	3	random	DenDP	0.004	0
13	3	random	DenDFS	0.041	0.002
13	3	random	LFSR	0.081	0.001
13	3	GM-expected	DenDP	0.005	0
13	3	GM-expected	DenDFS	0.035	0.001
13	3	GM-expected	LFSR	0.081	0.001
14	3	random	DenDP	0.004	0
14	3	random	DenDFS	0.122	0.006
14	3	random	LFSR	0.165	0.01
14	3	GM-expected	DenDP	0.005	0
14	3	GM-expected	DenDFS	0.071	0.006
14	3	GM-expected	LFSR	0.174	0.038
15	3	random	DenDP	0.006	0
15	3	random	DenDFS	0.206	0.081
15	3	random	LFSR	0.326	0.024
15	3	GM-expected	DenDP	0.006	0.001
15	3	GM-expected	DenDFS	0.146	0.038
15	3	GM-expected	LFSR	0.324	0.013
16	3	random	DenDP	0.006	0.001
16	3	random	DenDFS	0.277	0.062
16	3	random	LFSR	0.744	0.165
17	3	random	DenDP	0.007	0.001
17	3	random	DenDFS	0.601	0.132
17	3	random	LFSR	1.358	0.228
18	3	random	DenDP	0.006	0.001
18	3	random	DenDFS	0.965	0.075
18	3	random	LFSR	2.549	0.183
19	3	random	DenDP	0.006	0.001
19	3	random	DenDFS	2.483	0.15
19	3	random	LFSR	4.947	0.195
20	3	random	DenDP	0.006	0.001
20	3	random	DenDFS	3.67	0.206
20	3	random	LFSR	9.779	0.522
21	3	random	DenDP	0.006	0.001
21	3	random	DenDFS	8.039	0.547
21	3	random	LFSR	18.639	1.129
22	3	random	DenDP	0.007	0.001
22	3	random	DenDFS	14.375	0.501
22	3	random	LFSR	36.038	1.956
3	4	random	DenDP	0.005	0.001
3	4	random	DenDFS	0	0
3	4	random	LFSR	0	0
3	4	GM-expected	DenDP	0.005	0
3	4	GM-expected	DenDFS	0	0
3	4	GM-expected	LFSR	0	0
4	4	random	DenDP	0.005	0
4	4	random	DenDFS	0	0
4	4	random	LFSR	0	0
4	4	GM-expected	DenDP	0.004	0
4	4	GM-expected	DenDFS	0.001	0
4	4	GM-expected	LFSR	0	0
5	4	random	DenDP	0.007	0.001
5	4	random	DenDFS	0.001	0
5	4	random	LFSR	0.001	0
5	4	GM-expected	DenDP	0.005	0.001
5	4	GM-expected	DenDFS	0.001	0
5	4	GM-expected	LFSR	0.001	0
6	4	random	DenDP	0.007	0
6	4	random	DenDFS	0.002	0
6	4	random	LFSR	0.001	0
6	4	GM-expected	DenDP	0.008	0.007
6	4	GM-expected	DenDFS	0.001	0
6	4	GM-expected	LFSR	0.001	0
7	4	random	DenDP	0.007	0.001
7	4	random	DenDFS	0.002	0
7	4	random	LFSR	0.003	0.001
7	4	GM-expected	DenDP	0.006	0
7	4	GM-expected	DenDFS	0.002	0
7	4	GM-expected	LFSR	0.002	0
8	4	random	DenDP	0.008	0.004
8	4	random	DenDFS	0.004	0
8	4	random	LFSR	0.006	0
8	4	GM-expected	DenDP	0.007	0.004
8	4	GM-expected	DenDFS	0.003	0
8	4	GM-expected	LFSR	0.005	0
9	4	random	DenDP	0.007	0.001
9	4	random	DenDFS	0.007	0
9	4	random	LFSR	0.01	0.001
9	4	GM-expected	DenDP	0.007	0
9	4	GM-expected	DenDFS	0.005	0
9	4	GM-expected	LFSR	0.011	0.003
10	4	random	DenDP	0.008	0.001
10	4	random	DenDFS	0.012	0
10	4	random	LFSR	0.02	0.002
10	4	GM-expected	DenDP	0.008	0.001
10	4	GM-expected	DenDFS	0.01	0
10	4	GM-expected	LFSR	0.02	0.001
11	4	random	DenDP	0.008	0
11	4	random	DenDFS	0.026	0.005
11	4	random	LFSR	0.041	0.003
11	4	GM-expected	DenDP	0.008	0.001
11	4	GM-expected	DenDFS	0.018	0.001
11	4	GM-expected	LFSR	0.048	0.018
12	4	random	DenDP	0.013	0.001
12	4	random	DenDFS	0.046	0.01
12	4	random	LFSR	0.082	0.005
12	4	GM-expected	DenDP	0.013	0.017
12	4	GM-expected	DenDFS	0.038	0.008
12	4	GM-expected	LFSR	0.08	0.003
13	4	random	DenDP	0.013	0.006
13	4	random	DenDFS	0.079	0.008
13	4	random	LFSR	0.17	0.018
13	4	GM-expected	DenDP	0.013	0.007
13	4	GM-expected	DenDFS	0.073	0.011
13	4	GM-expected	LFSR	0.167	0.025
14	4	random	DenDP	0.013	0.003
14	4	random	DenDFS	0.146	0.009
14	4	random	LFSR	0.342	0.063
14	4	GM-expected	DenDP	0.012	0
14	4	GM-expected	DenDFS	0.121	0.006
14	4	GM-expected	LFSR	0.322	0.025
15	4	random	DenDP	0.011	0.001
15	4	random	DenDFS	0.281	0.042
15	4	random	LFSR	0.659	0.075
15	4	GM-expected	DenDP	0.012	0
15	4	GM-expected	DenDFS	0.241	0.049
15	4	GM-expected	LFSR	0.641	0.034
16	4	random	DenDP	0.013	0.002
16	4	random	DenDFS	0.479	0.083
16	4	random	LFSR	1.269	0.08
17	4	random	DenDP	0.014	0.001
17	4	random	DenDFS	0.86	0.091
17	4	random	LFSR	2.535	0.209
18	4	random	DenDP	0.014	0
18	4	random	DenDFS	1.983	0.143
18	4	random	LFSR	4.877	0.278
19	4	random	DenDP	0.015	0.001
19	4	random	DenDFS	3.139	0.183
19	4	random	LFSR	9.378	0.647
20	4	random	DenDP	0.015	0.002
20	4	random	DenDFS	6.569	0.314
20	4	random	LFSR	18.017	1.131
21	4	random	DenDP	0.016	0.002
21	4	random	DenDFS	12.18	0.757
21	4	random	LFSR	35.536	1.686
3	5	random	DenDP	0.016	0.006
3	5	random	DenDFS	0.001	0
3	5	random	LFSR	0	0
3	5	GM-expected	DenDP	0.013	0.006
3	5	GM-expected	DenDFS	0.001	0
3	5	GM-expected	LFSR	0	0
4	5	random	DenDP	0.015	0.005
4	5	random	DenDFS	0.001	0
4	5	random	LFSR	0.001	0
4	5	GM-expected	DenDP	0.015	0.005
4	5	GM-expected	DenDFS	0.001	0
4	5	GM-expected	LFSR	0.001	0
5	5	random	DenDP	0.02	0.006
5	5	random	DenDFS	0.001	0
5	5	random	LFSR	0.001	0
5	5	GM-expected	DenDP	0.017	0.005
5	5	GM-expected	DenDFS	0.002	0
5	5	GM-expected	LFSR	0.002	0
6	5	random	DenDP	0.019	0.006
6	5	random	DenDFS	0.004	0.001
6	5	random	LFSR	0.002	0
6	5	GM-expected	DenDP	0.019	0.005
6	5	GM-expected	DenDFS	0.002	0
6	5	GM-expected	LFSR	0.002	0
7	5	random	DenDP	0.026	0.006
7	5	random	DenDFS	0.005	0
7	5	random	LFSR	0.006	0
7	5	GM-expected	DenDP	0.026	0.011
7	5	GM-expected	DenDFS	0.004	0
7	5	GM-expected	LFSR	0.005	0
8	5	random	DenDP	0.028	0.007
8	5	random	DenDFS	0.012	0.002
8	5	random	LFSR	0.01	0.001
8	5	GM-expected	DenDP	0.023	0.006
8	5	GM-expected	DenDFS	0.007	0.001
8	5	GM-expected	LFSR	0.01	0.001
9	5	random	DenDP	0.027	0.007
9	5	random	DenDFS	0.013	0.001
9	5	random	LFSR	0.02	0.001
9	5	GM-expected	DenDP	0.029	0.008
9	5	GM-expected	DenDFS	0.015	0.002
9	5	GM-expected	LFSR	0.02	0.001
10	5	random	DenDP	0.031	0.009
10	5	random	DenDFS	0.025	0.004
10	5	random	LFSR	0.04	0.002
10	5	GM-expected	DenDP	0.032	0.008
10	5	GM-expected	DenDFS	0.023	0.003
10	5	GM-expected	LFSR	0.045	0.008
11	5	random	DenDP	0.033	0.006
11	5	random	DenDFS	0.045	0.002
11	5	random	LFSR	0.092	0.017
11	5	GM-expected	DenDP	0.029	0.006
11	5	GM-expected	DenDFS	0.044	0.009
11	5	GM-expected	LFSR	0.086	0.009
12	5	random	DenDP	0.033	0.006
12	5	random	DenDFS	0.084	0.009
12	5	random	LFSR	0.177	0.048
12	5	GM-expected	DenDP	0.034	0.007
12	5	GM-expected	DenDFS	0.069	0.003
12	5	GM-expected	LFSR	0.164	0.018
13	5	random	DenDP	0.036	0.006
13	5	random	DenDFS	0.152	0.02
13	5	random	LFSR	0.324	0.029
13	5	GM-expected	DenDP	0.037	0.009
13	5	GM-expected	DenDFS	0.122	0.006
13	5	GM-expected	LFSR	0.325	0.027
14	5	random	DenDP	0.04	0.008
14	5	random	DenDFS	0.32	0.038
14	5	random	LFSR	0.638	0.039
14	5	GM-expected	DenDP	0.039	0.007
14	5	GM-expected	DenDFS	0.231	0.024
14	5	GM-expected	LFSR	0.64	0.043
15	5	random	DenDP	0.042	0.009
15	5	random	DenDFS	0.55	0.062
15	5	random	LFSR	1.259	0.053
15	5	GM-expected	DenDP	0.041	0.006
15	5	GM-expected	DenDFS	0.431	0.025
15	5	GM-expected	LFSR	1.264	0.07
16	5	random	DenDP	0.043	0.009
16	5	random	DenDFS	0.953	0.083
16	5	random	LFSR	2.491	0.144
17	5	random	DenDP	0.048	0.011
17	5	random	DenDFS	1.814	0.118
17	5	random	LFSR	4.852	0.31
18	5	random	DenDP	0.045	0.006
18	5	random	DenDFS	3.431	0.227
18	5	random	LFSR	9.42	0.642
19	5	random	DenDP	0.048	0.008
19	5	random	DenDFS	6.162	0.315
19	5	random	LFSR	18.144	1.143
20	5	random	DenDP	0.05	0.008
20	5	random	DenDFS	11.596	0.415
20	5	random	LFSR	35.423	1.733
3	6	random	DenDP	0.058	0.019
3	6	random	DenDFS	0.001	0
3	6	random	LFSR	0.001	0
3	6	GM-expected	DenDP	0.059	0.024
3	6	GM-expected	DenDFS	0.001	0
3	6	GM-expected	LFSR	0.001	0
4	6	random	DenDP	0.051	0.012
4	6	random	DenDFS	0.002	0.001
4	6	random	LFSR	0.001	0
4	6	GM-expected	DenDP	0.062	0.032
4	6	GM-expected	DenDFS	0.002	0
4	6	GM-expected	LFSR	0.002	0
5	6	random	DenDP	0.061	0.015
5	6	random	DenDFS	0.003	0
5	6	random	LFSR	0.003	0
5	6	GM-expected	DenDP	0.06	0.018
5	6	GM-expected	DenDFS	0.003	0.001
5	6	GM-expected	LFSR	0.003	0.001
6	6	random	DenDP	0.06	0.011
6	6	random	DenDFS	0.012	0.014
6	6	random	LFSR	0.007	0.001
6	6	GM-expected	DenDP	0.065	0.012
6	6	GM-expected	DenDFS	0.006	0
6	6	GM-expected	LFSR	0.005	0
7	6	random	DenDP	0.07	0.013
7	6	random	DenDFS	0.009	0.001
7	6	random	LFSR	0.011	0.002
7	6	GM-expected	DenDP	0.07	0.013
7	6	GM-expected	DenDFS	0.012	0.001
7	6	GM-expected	LFSR	0.01	0.001
8	6	random	DenDP	0.083	0.016
8	6	random	DenDFS	0.017	0.002
8	6	random	LFSR	0.02	0.003
8	6	GM-expected	DenDP	0.08	0.015
8	6	GM-expected	DenDFS	0.017	0.003
8	6	GM-expected	LFSR	0.027	0.008
9	6	random	DenDP	0.09	0.016
9	6	random	DenDFS	0.03	0.005
9	6	random	LFSR	0.046	0.008
9	6	GM-expected	DenDP	0.087	0.015
9	6	GM-expected	DenDFS	0.026	0.004
9	6	GM-expected	LFSR	0.04	0.001
10	6	random	DenDP	0.093	0.013
10	6	random	DenDFS	0.051	0.006
10	6	random	LFSR	0.087	0.013
10	6	GM-expected	DenDP	0.093	0.012
10	6	GM-expected	DenDFS	0.046	0.008
10	6	GM-expected	LFSR	0.08	0.002
11	6	random	DenDP	0.099	0.017
11	6	random	DenDFS	0.084	0.006
11	6	random	LFSR	0.164	0.025
11	6	GM-expected	DenDP	0.097	0.013
11	6	GM-expected	DenDFS	0.074	0.011
11	6	GM-expected	LFSR	0.162	0.013
12	6	random	DenDP	0.11	0.016
12	6	random	DenDFS	0.166	0.026
12	6	random	LFSR	0.336	0.034
12	6	GM-expected	DenDP	0.112	0.019
12	6	GM-expected	DenDFS	0.134	0.003
12	6	GM-expected	LFSR	0.321	0.02
13	6	random	DenDP	0.116	0.016
13	6	random	DenDFS	0.294	0.031
13	6	random	LFSR	0.639	0.045
13	6	GM-expected	DenDP	0.117	0.015
13	6	GM-expected	DenDFS	0.266	0.034
13	6	GM-expected	LFSR	0.648	0.064
14	6	random	DenDP	0.13	0.021
14	6	random	DenDFS	0.55	0.049
14	6	random	LFSR	1.27	0.082
14	6	GM-expected	DenDP	0.125	0.015
14	6	GM-expected	DenDFS	0.47	0.047
14	6	GM-expected	LFSR	1.284	0.085
15	6	random	DenDP	0.137	0.018
15	6	random	DenDFS	1.076	0.081
15	6	random	LFSR	2.505	0.166
15	6	GM-expected	DenDP	0.135	0.02
15	6	GM-expected	DenDFS	0.857	0.065
15	6	GM-expected	LFSR	2.495	0.179
16	6	random	DenDP	0.144	0.019
16	6	random	DenDFS	1.916	0.161
16	6	random	LFSR	4.901	0.317
17	6	random	DenDP	0.166	0.057
17	6	random	DenDFS	3.811	0.319
17	6	random	LFSR	9.354	0.51
18	6	random	DenDP	0.158	0.022
18	6	random	DenDFS	6.971	0.776
18	6	random	LFSR	18.03	0.951
19	6	random	DenDP	0.172	0.026
19	6	random	DenDFS	12.777	0.467
19	6	random	LFSR	35.545	1.722
3	7	random	DenDP	0.137	0.053
3	7	random	DenDFS	0.003	0.001
3	7	random	LFSR	0.002	0
3	7	GM-expected	DenDP	0.144	0.058
3	7	GM-expected	DenDFS	0.003	0
3	7	GM-expected	LFSR	0.002	0
4	7	random	DenDP	0.158	0.051
4	7	random	DenDFS	0.007	0.002
4	7	random	LFSR	0.003	0
4	7	GM-expected	DenDP	0.161	0.037
4	7	GM-expected	DenDFS	0.004	0
4	7	GM-expected	LFSR	0.004	0
5	7	random	DenDP	0.197	0.049
5	7	random	DenDFS	0.006	0.001
5	7	random	LFSR	0.006	0
5	7	GM-expected	DenDP	0.185	0.035
5	7	GM-expected	DenDFS	0.008	0.001
5	7	GM-expected	LFSR	0.006	0.001
6	7	random	DenDP	0.227	0.037
6	7	random	DenDFS	0.013	0.002
6	7	random	LFSR	0.013	0.001
6	7	GM-expected	DenDP	0.218	0.035
6	7	GM-expected	DenDFS	0.011	0.001
6	7	GM-expected	LFSR	0.011	0.001
7	7	random	DenDP	0.242	0.031
7	7	random	DenDFS	0.022	0.004
7	7	random	LFSR	0.022	0.004
7	7	GM-expected	DenDP	0.239	0.03
7	7	GM-expected	DenDFS	0.02	0.003
7	7	GM-expected	LFSR	0.028	0.007
8	7	random	DenDP	0.285	0.048
8	7	random	DenDFS	0.037	0.008
8	7	random	LFSR	0.04	0.002
8	7	GM-expected	DenDP	0.277	0.042
8	7	GM-expected	DenDFS	0.028	0.003
8	7	GM-expected	LFSR	0.04	0.001
9	7	random	DenDP	0.327	0.055
9	7	random	DenDFS	0.064	0.013
9	7	random	LFSR	0.083	0.007
9	7	GM-expected	DenDP	0.309	0.05
9	7	GM-expected	DenDFS	0.05	0.008
9	7	GM-expected	LFSR	0.088	0.02
10	7	random	DenDP	0.344	0.051
10	7	random	DenDFS	0.099	0.019
10	7	random	LFSR	0.162	0.009
10	7	GM-expected	DenDP	0.342	0.052
10	7	GM-expected	DenDFS	0.091	0.015
10	7	GM-expected	LFSR	0.168	0.02
11	7	random	DenDP	0.381	0.057
11	7	random	DenDFS	0.201	0.035
11	7	random	LFSR	0.325	0.039
11	7	GM-expected	DenDP	0.368	0.044
11	7	GM-expected	DenDFS	0.153	0.016
11	7	GM-expected	LFSR	0.327	0.031
12	7	random	DenDP	0.411	0.054
12	7	random	DenDFS	0.331	0.036
12	7	random	LFSR	0.641	0.057
12	7	GM-expected	DenDP	0.399	0.052
12	7	GM-expected	DenDFS	0.278	0.036
12	7	GM-expected	LFSR	0.671	0.083
13	7	random	DenDP	0.43	0.051
13	7	random	DenDFS	0.626	0.069
13	7	random	LFSR	1.266	0.072
13	7	GM-expected	DenDP	0.429	0.051
13	7	GM-expected	DenDFS	0.495	0.051
13	7	GM-expected	LFSR	1.267	0.087
14	7	random	DenDP	0.455	0.045
14	7	random	DenDFS	1.168	0.119
14	7	random	LFSR	2.518	0.206
14	7	GM-expected	DenDP	0.457	0.049
14	7	GM-expected	DenDFS	0.946	0.107
14	7	GM-expected	LFSR	2.492	0.157
15	7	random	DenDP	0.492	0.049
15	7	random	DenDFS	2.181	0.248
15	7	random	LFSR	4.849	0.283
15	7	GM-expected	DenDP	0.498	0.069
15	7	GM-expected	DenDFS	1.731	0.094
15	7	GM-expected	LFSR	4.928	0.477
16	7	random	DenDP	0.517	0.064
16	7	random	DenDFS	3.973	0.248
16	7	random	LFSR	9.418	0.523
17	7	random	DenDP	0.535	0.035
17	7	random	DenDFS	7.312	0.295
17	7	random	LFSR	18.057	0.848
18	7	random	DenDP	0.588	0.067
18	7	random	DenDFS	14.444	2.026
18	7	random	LFSR	35.22	0.842
3	8	random	DenDP	0.464	0.084
3	8	random	DenDFS	0.005	0.001
3	8	random	LFSR	0.003	0
3	8	GM-expected	DenDP	0.476	0.099
3	8	GM-expected	DenDFS	0.005	0.001
3	8	GM-expected	LFSR	0.003	0
4	8	random	DenDP	0.578	0.09
4	8	random	DenDFS	0.009	0.001
4	8	random	LFSR	0.005	0
4	8	GM-expected	DenDP	0.587	0.108
4	8	GM-expected	DenDFS	0.01	0.003
4	8	GM-expected	LFSR	0.005	0.001
5	8	random	DenDP	0.706	0.101
5	8	random	DenDFS	0.016	0.003
5	8	random	LFSR	0.01	0.001
5	8	GM-expected	DenDP	0.714	0.128
5	8	GM-expected	DenDFS	0.013	0.002
5	8	GM-expected	LFSR	0.01	0
6	8	random	DenDP	0.834	0.094
6	8	random	DenDFS	0.024	0.005
6	8	random	LFSR	0.02	0.002
6	8	GM-expected	DenDP	0.811	0.089
6	8	GM-expected	DenDFS	0.021	0.003
6	8	GM-expected	LFSR	0.024	0.004
7	8	random	DenDP	0.953	0.097
7	8	random	DenDFS	0.041	0.006
7	8	random	LFSR	0.04	0.002
7	8	GM-expected	DenDP	0.949	0.112
7	8	GM-expected	DenDFS	0.034	0.005
7	8	GM-expected	LFSR	0.04	0.002
8	8	random	DenDP	1.096	0.139
8	8	random	DenDFS	0.065	0.01
8	8	random	LFSR	0.083	0.009
8	8	GM-expected	DenDP	1.061	0.102
8	8	GM-expected	DenDFS	0.054	0.005
8	8	GM-expected	LFSR	0.091	0.014
9	8	random	DenDP	1.27	0.218
9	8	random	DenDFS	0.117	0.016
9	8	random	LFSR	0.169	0.021
9	8	GM-expected	DenDP	1.191	0.129
9	8	GM-expected	DenDFS	0.092	0.008
9	8	GM-expected	LFSR	0.18	0.06
10	8	random	DenDP	1.361	0.154
10	8	random	DenDFS	0.206	0.036
10	8	random	LFSR	0.327	0.031
10	8	GM-expected	DenDP	1.293	0.11
10	8	GM-expected	DenDFS	0.176	0.036
10	8	GM-expected	LFSR	0.325	0.022
11	8	random	DenDP	1.432	0.115
11	8	random	DenDFS	0.363	0.034
11	8	random	LFSR	0.641	0.041
11	8	GM-expected	DenDP	1.431	0.117
11	8	GM-expected	DenDFS	0.302	0.028
11	8	GM-expected	LFSR	0.645	0.045
12	8	random	DenDP	1.554	0.119
12	8	random	DenDFS	0.706	0.071
12	8	random	LFSR	1.275	0.082
12	8	GM-expected	DenDP	1.551	0.128
12	8	GM-expected	DenDFS	0.542	0.047
12	8	GM-expected	LFSR	1.329	0.177
13	8	random	DenDP	1.666	0.106
13	8	random	DenDFS	1.28	0.141
13	8	random	LFSR	2.48	0.142
13	8	GM-expected	DenDP	1.675	0.14
13	8	GM-expected	DenDFS	0.993	0.064
13	8	GM-expected	LFSR	2.52	0.176
14	8	random	DenDP	1.841	0.209
14	8	random	DenDFS	2.312	0.15
14	8	random	LFSR	4.857	0.316
14	8	GM-expected	DenDP	1.803	0.169
14	8	GM-expected	DenDFS	1.925	0.372
14	8	GM-expected	LFSR	4.944	0.56
15	8	random	DenDP	1.91	0.119
15	8	random	DenDFS	4.327	0.548
15	8	random	LFSR	9.363	0.529
15	8	GM-expected	DenDP	1.933	0.161
15	8	GM-expected	DenDFS	3.39	0.209
15	8	GM-expected	LFSR	9.357	0.493
16	8	random	DenDP	2.038	0.129
16	8	random	DenDFS	8.237	0.422
16	8	random	LFSR	18.084	1.064
17	8	random	DenDP	2.171	0.144
17	8	random	DenDFS	14.694	0.472
17	8	random	LFSR	35.438	1.659
3	9	random	DenDP	2.176	0.801
3	9	random	DenDFS	0.012	0.003
3	9	random	LFSR	0.007	0.001
3	9	GM-expected	DenDP	2.183	0.672
3	9	GM-expected	DenDFS	0.011	0.002
3	9	GM-expected	LFSR	0.005	0.001
4	9	random	DenDP	2.424	0.516
4	9	random	DenDFS	0.023	0.006
4	9	random	LFSR	0.013	0.001
4	9	GM-expected	DenDP	2.291	0.548
4	9	GM-expected	DenDFS	0.019	0.003
4	9	GM-expected	LFSR	0.01	0.001
5	9	random	DenDP	2.825	0.552
5	9	random	DenDFS	0.029	0.006
5	9	random	LFSR	0.02	0.001
5	9	GM-expected	DenDP	3.229	0.479
5	9	GM-expected	DenDFS	0.025	0.006
5	9	GM-expected	LFSR	0.023	0.007
6	9	random	DenDP	3.487	0.365
6	9	random	DenDFS	0.045	0.009
6	9	random	LFSR	0.04	0.002
6	9	GM-expected	DenDP	3.519	0.416
6	9	GM-expected	DenDFS	0.041	0.005
6	9	GM-expected	LFSR	0.04	0.001
7	9	random	DenDP	3.848	0.752
7	9	random	DenDFS	0.077	0.013
7	9	random	LFSR	0.084	0.008
7	9	GM-expected	DenDP	4.047	0.421
7	9	GM-expected	DenDFS	0.076	0.017
7	9	GM-expected	LFSR	0.09	0.013
8	9	random	DenDP	4.674	0.584
8	9	random	DenDFS	0.135	0.021
8	9	random	LFSR	0.177	0.041
8	9	GM-expected	DenDP	4.454	0.445
8	9	GM-expected	DenDFS	0.117	0.02
8	9	GM-expected	LFSR	0.162	0.01
9	9	random	DenDP	4.837	0.697
9	9	random	DenDFS	0.22	0.034
9	9	random	LFSR	0.398	0.063
9	9	GM-expected	DenDP	5.073	0.458
9	9	GM-expected	DenDFS	0.19	0.022
9	9	GM-expected	LFSR	0.359	0.082
10	9	random	DenDP	5.523	0.494
10	9	random	DenDFS	0.417	0.043
10	9	random	LFSR	0.663	0.097
10	9	GM-expected	DenDP	5.497	0.54
10	9	GM-expected	DenDFS	0.434	0.14
10	9	GM-expected	LFSR	0.651	0.059
11	9	random	DenDP	5.592	0.48
11	9	random	DenDFS	0.798	0.092
11	9	random	LFSR	1.266	0.066
11	9	GM-expected	DenDP	6.069	0.54
11	9	GM-expected	DenDFS	0.619	0.08
11	9	GM-expected	LFSR	1.255	0.074
12	9	random	DenDP	6.504	0.418
12	9	random	DenDFS	1.501	0.111
12	9	random	LFSR	2.497	0.157
12	9	GM-expected	DenDP	6.56	0.694
12	9	GM-expected	DenDFS	1.117	0.089
12	9	GM-expected	LFSR	2.495	0.14
13	9	random	DenDP	6.558	0.508
13	9	random	DenDFS	2.634	0.177
13	9	random	LFSR	4.845	0.291
13	9	GM-expected	DenDP	7.037	0.622
13	9	GM-expected	DenDFS	2.057	0.223
13	9	GM-expected	LFSR	4.879	0.332
14	9	random	DenDP	7.534	0.536
14	9	random	DenDFS	5.016	0.301
14	9	random	LFSR	9.482	0.869
14	9	GM-expected	DenDP	7.341	0.467
14	9	GM-expected	DenDFS	3.731	0.31
14	9	GM-expected	LFSR	9.441	0.56
15	9	random	DenDP	7.732	0.786
15	9	random	DenDFS	8.843	0.427
15	9	random	LFSR	18.1	1.063
15	9	GM-expected	DenDP	7.991	0.494
15	9	GM-expected	DenDFS	6.766	0.341
15	9	GM-expected	LFSR	17.992	0.86
16	9	random	DenDP	8.619	0.785
16	9	random	DenDFS	16.008	0.643
16	9	random	LFSR	35.306	1.375
3	10	random	DenDP	10.855	2.426
3	10	random	DenDFS	0.021	0.005
3	10	random	LFSR	0.01	0.001
3	10	GM-expected	DenDP	9.972	1.956
3	10	GM-expected	DenDFS	0.02	0.004
3	10	GM-expected	LFSR	0.01	0
4	10	random	DenDP	12.007	2.054
4	10	random	DenDFS	0.038	0.007
4	10	random	LFSR	0.02	0.001
4	10	GM-expected	DenDP	11.828	1.878
4	10	GM-expected	DenDFS	0.032	0.004
4	10	GM-expected	LFSR	0.025	0.005
5	10	random	DenDP	13.496	2.353
5	10	random	DenDFS	0.055	0.011
5	10	random	LFSR	0.04	0.002
5	10	GM-expected	DenDP	13.571	2.387
5	10	GM-expected	DenDFS	0.05	0.008
5	10	GM-expected	LFSR	0.041	0.002
6	10	random	DenDP	15.041	2.302
6	10	random	DenDFS	0.116	0.038
6	10	random	LFSR	0.087	0.013
6	10	GM-expected	DenDP	15.239	2.121
6	10	GM-expected	DenDFS	0.087	0.015
6	10	GM-expected	LFSR	0.086	0.01
7	10	random	DenDP	17.191	2.281
7	10	random	DenDFS	0.155	0.03
7	10	random	LFSR	0.162	0.012
7	10	GM-expected	DenDP	17.344	2.365
7	10	GM-expected	DenDFS	0.142	0.02
7	10	GM-expected	LFSR	0.165	0.013
8	10	random	DenDP	18.979	2.227
8	10	random	DenDFS	0.3	0.062
8	10	random	LFSR	0.33	0.035
8	10	GM-expected	DenDP	19.023	2.265
8	10	GM-expected	DenDFS	0.362	0.064
8	10	GM-expected	LFSR	0.348	0.052
9	10	random	DenDP	20.821	1.702
9	10	random	DenDFS	0.545	0.064
9	10	random	LFSR	0.648	0.058
9	10	GM-expected	DenDP	20.787	1.858
9	10	GM-expected	DenDFS	0.402	0.035
9	10	GM-expected	LFSR	0.649	0.054
10	10	random	DenDP	22.454	1.571
10	10	random	DenDFS	0.984	0.093
10	10	random	LFSR	1.291	0.114
10	10	GM-expected	DenDP	22.554	1.804
10	10	GM-expected	DenDFS	0.678	0.053
10	10	GM-expected	LFSR	1.296	0.117
11	10	random	DenDP	24.514	1.366
11	10	random	DenDFS	1.725	0.112
11	10	random	LFSR	2.503	0.193
11	10	GM-expected	DenDP	24.815	1.864
11	10	GM-expected	DenDFS	1.28	0.186
11	10	GM-expected	LFSR	2.476	0.157
12	10	random	DenDP	26.699	2.378
12	10	random	DenDFS	3.838	0.801
12	10	random	LFSR	4.87	0.35
12	10	GM-expected	DenDP	26.19	1.834
12	10	GM-expected	DenDFS	2.403	0.15
12	10	GM-expected	LFSR	4.882	0.313
13	10	random	DenDP	28.628	1.77
13	10	random	DenDFS	5.618	0.28
13	10	random	LFSR	9.276	0.611
13	10	GM-expected	DenDP	28.521	1.944
13	10	GM-expected	DenDFS	4.033	0.254
13	10	GM-expected	LFSR	9.407	0.64
14	10	random	DenDP	30.129	1.748
14	10	random	DenDFS	10.887	0.487
14	10	random	LFSR	18.03	0.826
14	10	GM-expected	DenDP	30.386	1.839
14	10	GM-expected	DenDFS	8.437	1.577
14	10	GM-expected	LFSR	17.905	0.857
15	10	random	DenDP	32.193	1.74
15	10	random	DenDFS	19.917	0.677
15	10	random	LFSR	35.951	2.984
15	10	GM-expected	DenDP	32.533	1.967
15	10	GM-expected	DenDFS	13.767	0.603
15	10	GM-expected	LFSR	35.489	1.592
3	11	random	DenDP	78.482	4.224
3	11	random	DenDFS	0.061	0.007
3	11	random	LFSR	0.028	0.001
3	11	GM-expected	DenDP	77.445	4.713
3	11	GM-expected	DenDFS	0.042	0.014
3	11	GM-expected	LFSR	0.02	0.001
4	11	random	DenDP	87.181	5.315
4	11	random	DenDFS	0.103	0.014
4	11	random	LFSR	0.057	0.001
4	11	GM-expected	DenDP	85.723	4.932
4	11	GM-expected	DenDFS	0.107	0.007
4	11	GM-expected	LFSR	0.057	0.001
5	11	random	DenDP	95.517	4.599
5	11	random	DenDFS	0.12	0.034
5	11	random	LFSR	0.083	0.006
5	11	GM-expected	DenDP	94.297	4.996
5	11	GM-expected	DenDFS	0.095	0.009
5	11	GM-expected	LFSR	0.084	0.009
6	11	random	DenDP	102.812	4.646
6	11	random	DenDFS	0.226	0.071
6	11	random	LFSR	0.191	0.035
6	11	GM-expected	DenDP	113.54	10.875
6	11	GM-expected	DenDFS	0.281	0.063
6	11	GM-expected	LFSR	0.237	0.029
7	11	random	DenDP	124.928	9.578
7	11	random	DenDFS	0.46	0.085
7	11	random	LFSR	0.369	0.042
7	11	GM-expected	DenDP	125.873	8.914
7	11	GM-expected	DenDFS	0.383	0.08
7	11	GM-expected	LFSR	0.361	0.031
8	11	random	DenDP	129.962	5.692
8	11	random	DenDFS	0.83	0.134
8	11	random	LFSR	0.686	0.031
8	11	GM-expected	DenDP	133.419	9.549
8	11	GM-expected	DenDFS	0.561	0.083
8	11	GM-expected	LFSR	0.771	0.157
9	11	random	DenDP	136.195	13.357
9	11	random	DenDFS	1.199	0.072
9	11	random	LFSR	1.292	0.147
9	11	GM-expected	DenDP	127.162	5.67
9	11	GM-expected	DenDFS	0.875	0.133
9	11	GM-expected	LFSR	1.256	0.06
10	11	random	DenDP	136.172	4.124
10	11	random	DenDFS	2.11	0.187
10	11	random	LFSR	2.521	0.18
10	11	GM-expected	DenDP	135.889	2.971
10	11	GM-expected	DenDFS	1.379	0.065
10	11	GM-expected	LFSR	2.485	0.144
11	11	random	DenDP	145.013	3.568
11	11	random	DenDFS	3.584	0.284
11	11	random	LFSR	4.892	0.493
11	11	GM-expected	DenDP	143.741	4.011
11	11	GM-expected	DenDFS	2.57	0.185
11	11	GM-expected	LFSR	4.914	0.481
12	11	random	DenDP	152.945	3.555
12	11	random	DenDFS	6.315	0.345
12	11	random	LFSR	9.466	0.566
12	11	GM-expected	DenDP	152.396	3.586
12	11	GM-expected	DenDFS	4.542	0.278
12	11	GM-expected	LFSR	9.405	0.784
13	11	random	DenDP	161.984	4.88
13	11	random	DenDFS	11.313	0.538
13	11	random	LFSR	17.992	1.063
13	11	GM-expected	DenDP	159.887	4.025
13	11	GM-expected	DenDFS	8.095	0.662
13	11	GM-expected	LFSR	19.007	2.798
14	11	random	DenDP	169.27	4.847
14	11	random	DenDFS	20.668	0.626
14	11	random	LFSR	35.246	1.525
14	11	GM-expected	DenDP	168.017	3.424
14	11	GM-expected	DenDFS	14.994	1.031
14	11	GM-expected	LFSR	35.207	0.992
3	12	random	DenDP	291.688	15.002
3	12	random	DenDFS	0.124	0.017
3	12	random	LFSR	0.058	0.002
3	12	GM-expected	DenDP	269.409	19.514
3	12	GM-expected	DenDFS	0.085	0.02
3	12	GM-expected	LFSR	0.057	0.005
4	12	random	DenDP	278.225	42.642
4	12	random	DenDFS	0.266	0.023
4	12	random	LFSR	0.103	0.017
4	12	GM-expected	DenDP	270.715	52.97
4	12	GM-expected	DenDFS	0.197	0.016
4	12	GM-expected	LFSR	0.115	0.002
5	12	random	DenDP	312.114	51.236
5	12	random	DenDFS	0.333	0.064
5	12	random	LFSR	0.233	0.01
5	12	GM-expected	DenDP	309.415	50.787
5	12	GM-expected	DenDFS	0.37	0.034
5	12	GM-expected	LFSR	0.234	0.004
6	12	random	DenDP	337.493	55.827
6	12	random	DenDFS	0.695	0.193
6	12	random	LFSR	0.323	0.024
6	12	GM-expected	DenDP	335.893	58.483
6	12	GM-expected	DenDFS	0.405	0.138
6	12	GM-expected	LFSR	0.344	0.048
7	12	random	DenDP	383.082	60.456
7	12	random	DenDFS	0.926	0.109
7	12	random	LFSR	0.653	0.073
7	12	GM-expected	DenDP	379.158	58.862
7	12	GM-expected	DenDFS	0.58	0.051
7	12	GM-expected	LFSR	0.663	0.092
8	12	random	DenDP	407.377	57.015
8	12	random	DenDFS	1.519	0.121
8	12	random	LFSR	1.259	0.055
8	12	GM-expected	DenDP	405.456	59.499
8	12	GM-expected	DenDFS	1	0.051
8	12	GM-expected	LFSR	1.268	0.107
9	12	random	DenDP	453.241	61.247
9	12	random	DenDFS	2.514	0.18
9	12	random	LFSR	2.615	0.39
9	12	GM-expected	DenDP	446.943	58.679
9	12	GM-expected	DenDFS	1.802	0.16
9	12	GM-expected	LFSR	2.487	0.191
10	12	random	DenDP	476.313	59.521
10	12	random	DenDFS	4.192	0.271
10	12	random	LFSR	4.849	0.358
10	12	GM-expected	DenDP	472.437	58.942
10	12	GM-expected	DenDFS	2.9	0.238
10	12	GM-expected	LFSR	4.928	0.441
11	12	random	DenDP	517.122	55.981
11	12	random	DenDFS	7.291	0.426
11	12	random	LFSR	9.392	0.573
11	12	GM-expected	DenDP	515.753	62.859
11	12	GM-expected	DenDFS	5.444	0.518
11	12	GM-expected	LFSR	9.443	0.923
12	12	random	DenDP	546.296	62.484
12	12	random	DenDFS	13.066	1.118
12	12	random	LFSR	17.893	0.788
12	12	GM-expected	DenDP	538.261	59.261
12	12	GM-expected	DenDFS	8.973	0.51
12	12	GM-expected	LFSR	18.286	1.487
13	12	random	DenDP	586.376	63.705
13	12	random	DenDFS	23.833	2.673
13	12	random	LFSR	35.483	1.287
13	12	GM-expected	DenDP	580.988	59.988
13	12	GM-expected	DenDFS	17.317	2.438
13	12	GM-expected	LFSR	35.158	1.637
